# Supplementary material for: Inflammation in acute coronary syndrome: Expression of TLR2 mRNA is increased in platelets of patients with ACS
Source: PLoS One. 2019 Oct 23;14(10):e0224181. doi: 10.1371/journal.pone.0224181 (PMC6808418; doi:10.1371/journal.pone.0224181)
Supplement: S2 Table — (XLSX) [file pone.0224181.s002.xlsx]

## Sheet: Blatt1
Nr.		Nucleic Acid Conc.	Unit	A260	A280	260/280	260/230	Sample Type	Factor
STEMI
1		0.3	ng/µl	0.008	0.011	0.74	1.76	RNA	40
2		92.2	ng/µl	2.306	1.418	1.63	0.23	RNA	40
3		241.9	ng/µl	6.047	3.366	1.8	0.39	RNA	40
4		271.1	ng/µl	6.778	3.574	1.9	0.59	RNA	40
5		8.7	ng/µl	0.218	0.113	1.92	0.2	RNA	40
6		241.5	ng/µl	6.039	4.394	1.37	0.5	RNA	40
7		382.6	ng/µl	9.565	6.138	1.56	0.61	RNA	40
8		432.1	ng/µl	10.802	7.874	1.37	0.72	RNA	40
9		107.6	ng/µl	2.691	1.673	1.61	0.49	RNA	40
10		352.1	ng/µl	8.802	4.816	1.83	0.6	RNA	40
11		30.5	ng/µl	0.762	0.512	1.49	0.28	RNA	40
12		86.4	ng/µl	2.161	1.47	1.47	0.29	RNA	40
13		52.1	ng/µl	1.303	0.906	1.44	0.58	RNA	40
14		48.1	ng/µl	1.203	0.806	1.49	0.33	RNA	40
15		119.9	ng/µl	2.997	1.83	1.64	0.28	RNA	40
16		33.1	ng/µl	0.827	0.496	1.67	0.14	RNA	40
17		35.2	ng/µl	0.881	0.537	1.64	0.29	RNA	40
18		52.4	ng/µl	1.31	0.807	1.62	0.16	RNA	40
19		35.5	ng/µl	0.887	1.245	0.71	0.23	RNA	40
20		70.2	ng/µl	1.756	1.197	1.47	0.34	RNA	40
21		158.6	ng/µl	3.964	2.52	1.57	0.36	RNA	40
22		126.3	ng/µl	3.158	1.955	1.62	0.28	RNA	40
23		59.7	ng/µl	1.494	0.937	1.59	0.33	RNA	40
24		193	ng/µl	4.824	3.002	1.61	0.35	RNA	40
25		41	ng/µl	1.025	0.73	1.4	0.19	RNA	40
26		40.1	ng/µl	1.002	0.654	1.53	0.31	RNA	40
NSTEMI
27		57.1	ng/µl	1.427	4.453	0.32	0.76	RNA	40
28		201.9	ng/µl	5.047	3.053	1.65	0.35	RNA	40
29		38.2	ng/µl	0.955	0.608	1.57	0.38	RNA	40
30		182.7	ng/µl	4.566	2.75	1.66	0.35	RNA	40
31		95.9	ng/µl	2.398	1.482	1.62	0.29	RNA	40
32		336.8	ng/µl	8.42	4.809	1.75	0.55	RNA	40
33		131.7	ng/µl	3.293	2.04	1.61	0.31	RNA	40
34		92.6	ng/µl	2.316	1.46	1.59	0.29	RNA	40
35		143.5	ng/µl	3.588	2.207	1.63	0.3	RNA	40
36		114.8	ng/µl	2.87	1.847	1.55	0.31	RNA	40
37		99.8	ng/µl	2.496	1.509	1.65	0.4	RNA	40
38		67.7	ng/µl	1.692	1.421	1.19	0.7	RNA	40
39		41.4	ng/µl	1.036	0.647	1.6	0.36	RNA	40
40		108.4	ng/µl	2.711	1.717	1.58	0.33	RNA	40
Non-CAD
41		89	ng/µl	2.226	1.446	1.54	0.31	RNA	40
42		98.5	ng/µl	2.463	1.478	1.67	0.32	RNA	40
43		120.2	ng/µl	3.004	1.872	1.61	0.35	RNA	40
44		34.6	ng/µl	0.866	0.498	1.74	0.46	RNA	40
45		54.8	ng/µl	1.369	0.852	1.61	0.72	RNA	40
46		15.2	ng/µl	0.381	0.25	1.53	0.23	RNA	40
47		48.1	ng/µl	1.204	0.802	1.5	0.47	RNA	40
48		46.5	ng/µl	1.163	0.824	1.41	0.35	RNA	40
49		48.7	ng/µl	1.218	0.782	1.56	0.49	RNA	40
50		156.8	ng/µl	3.919	2.449	1.6	0.37	RNA	40
51		177.2	ng/µl	4.43	2.808	1.58	0.37	RNA	40
52		101.1	ng/µl	2.527	1.637	1.54	0.36	RNA	40
53		110.3	ng/µl	2.758	1.779	1.55	0.35	RNA	40
54		106.8	ng/µl	2.67	1.832	1.46	0.42	RNA	40
