# Supplementary material for: Inflammation in acute coronary syndrome: Expression of TLR2 mRNA is increased in platelets of patients with ACS
Source: PLoS One. 2019 Oct 23;14(10):e0224181. doi: 10.1371/journal.pone.0224181 (PMC6808418; doi:10.1371/journal.pone.0224181)
Supplement: S3 Table — (XLSX) [file pone.0224181.s003.xlsx]

## Sheet: Blatt1
Kontrolle	Omitted due to late CP		NSTEMI
Laborkontrolle	große CP-Differenz		STEMI	Subakut																				TLR9 nach Name
	veränderte Formel	B-Actin nach Name						TLR2 nach Name						TLR2/B-Actin		TLR4 nach Name						TLR4/B-Actin								TLR9/B-Actin		HMGB1 nach Name						HMGB1/B-Actin		MYD88 nach Name							MYD88/B-Actin
																																						rot noch checken
alle Mittel Conc formeln eingefügt		Pos	Name	Cp	Concentration	Mittel Conc	Status	Pos	Name	Cp	Concentration	Mittel Conc	Status			Pos	Name	Cp	Concentration	Mittel Conc	Status			Pos	Name	Cp	Concentration	Mittel Conc	Status			Pos	Name	Cp	Concentration	Mittel Conc	Status			Pos	Name	Cp	Concentration	Mittel Conc	Status
		M18	40	35	8.51			M18	40	35	10		> - Late Cp call (last five cycles) has higher uncertainty			M18	40							M18	40	34.64	15.7					M17	10							M18	10	33.66	9.35
		M19	40	35	8.51	8.51		M19	40	35	10	10	> - Late Cp call (last five cycles) has higher uncertainty	1.17509		M19	40			#DIV/0!				M19	40	35.14	11.4	13.55		1.59224		M18	10			#DIV/0!				M19	10	35.54	2.63	5.99
		K18	400	31.4	118			K18	400	31.46	118					K18	400	30.44	116					K18	400	31.53	117					K17	100	32.42	66.1					K18	100	30.63	72.6
		K19	400	31.02	155	136.5		K19	400	31.94	86	102		0.747253		K19	400	30.78	86.1	101.05		0.740293		K19	400	32.1	80.6	98.8		0.72381		K18	100	32.1	81.6	73.85		0.541026		K19	100	28.71	266	169.3
		I18	4000	28.33	1020			I18	4000	27.89	1210					I18	4000	27.75	876					I18	4000	28.07	1090					I17	1000	28.45	963					I18	1000	27.04	816
		I19	4000	28.26	1080	1050		I19	4000	28.15	1020	1115		1.0619		I19	4000	28.14	677	776.5		0.739524		I19	4000	28.21	989	1039.5		0.99		I18	1000	28.61	863	913		0.869524		I19	1000	27.1	788	802
		G18	40000	25.11	9210			G18	40000	24.71	9650					G18	40000	22.57	26700					G18	40000	24.66	9780					G17	10000	24.58	13100					G18	10000	23.52	8820
		G19	40000	25.06	9500	9355		G19	40000	24.79	9120	9385		1.00321		G19	40000	23.15	18200	22450		2.39979		G19	40000	24.73	9340	9560		1.02191		G18	10000	25.14	9000	11050		1.18119		G19	10000	23.63	8180	8500
		E18	400000	21.57	93800			E18	400000	21.18	96300					E18	400000	20.98	75700					E18	400000	20.58	135000					E17	100000	21.71	90800					E18	100000	19.95	98200
		E19	400000	21.54	95600	94700		E19	400000	21.49	78700	87500		0.92397		E19	400000	21.11	69800	72750		0.768215		E19	400000	21.07	98600	116800		1.23337		E18	100000	21.83	84000	87400		0.922914		E19	100000	20.19	83800	91000
		C18	4000000	17.71	1110000			C18	4000000	17.42	1120000					C18	4000000	17.5	751000					C18	4000000	17.66	886000					C17	1000000	18.05	1080000					C18	1000000	16.52	997000
		C19	4000000	17.68	1140000	1125000		C19	4000000	17.66	961000	1040500		0.924889		C19	4000000	17.55	728000	739500		0.657333		C19	4000000	17.66	887000	886500		0.788		C18	1000000	18.16	995000	1037500		0.922222		C19	1000000	16.46	1030000	1013500
		A18	40000000	14.51	8710000			A18	40000000	13.82	11800000					A18	40000000	13.26	12300000					A18	40000000	13.85	10400000					A17	10000000	14.68	10500000					A18	10000000	12.9	11500000
		A19	40000000	14.28	10100000	9405000		A19	40000000	14.15	9500000	10650000		1.13238		A19	40000000	13.6	9790000	11045000		1.17438		A19	40000000	13.9	10000000	10200000		1.08453		A18	10000000	14.75	9930000	10215000		1.08612		A19	10000000	12.9	11500000	11500000
		O18	H2O	35	8.51		> - Late Cp call (last five cycles) has higher uncertainty	O18	H2O				> - Late Cp call (last five cycles) has higher uncertainty			O18	H2O	33.56	5.25					O18	H2O	38.53	1.28					O17	H2O	36.57	4.02					O18	H2O	35.72	2.34
		O19	H2O	35	8.51	8.51		O19	H2O					0		O19	H2O	33.82	3.93			0		O19	H2O	38.06	1.73			0		O18	H2O	35.85	6.52			0		O19	H2O	33.55	10.1			6.22	0.730905
		I10	RT-	35	8.51		> - Late Cp call (last five cycles) has higher uncertainty	I10	RT-	35	10		> - Late Cp call (last five cycles) has higher uncertainty			I10	RT-	33.41	6.19					I10	RT-	34.51	17.1					I10	RT-	36.6	3.94					I10	RT-	34.46	5.46
		J10	RT-	35	8.51	8.51		J10	RT-			10	> - Late Cp call (last five cycles) has higher uncertainty	1.17509		J10	RT-	35	0.963	3.5765	> - Late Cp call (last five cycles) has higher uncertainty	0.42027		J10	RT-	37.1	3.21	10.155		1.1933		J10	RT-	38.58	1.03	2.485		0.292009		J10	RT-	34.74	4.52	4.99		4.99	0.586369
		O14	RT-	35	8.51		> - Late Cp call (last five cycles) has higher uncertainty	O14	RT-				> - Late Cp call (last five cycles) has higher uncertainty			O14	RT-	35	0.963		> - Late Cp call (last five cycles) has higher uncertainty			O14	RT-	38.12	1.67		> - Late Cp call (last five cycles) has higher uncertainty			O14	RT-	41	0.202		> - Late Cp call (last five cycles) has higher uncertainty			O11	RT-	36.6	1.29		E - Extrapolated concentration in standard curve
		P14	RT-			8.51		P14	RT- LEER			#DIV/0!		#DIV/0!		P14	RT-	35	0.963	0.963	> - Late Cp call (last five cycles) has higher uncertainty	0.113161		P14	RT-	33.04	44.1	22.885		2.68919		P14	RT-	41	0.202	0.202		0.0237368		P11	RT-	38.75	0.302	0.796	E - Extrapolated concentration in standard curve	0.796	0.093537
		K10	Mono	17.26	1490000			K10	Mono	22.19	50000					K10	Mono	22.11	35900					K10	Mono	26.1	3860					K10	Mono	20.8	168000					F12	Mono	22.9	13400
		L10	Mono	17.26	1490000	1490000		L10	Mono	22.15	51100	50550		0.0339262		L10	Mono	21.82	43700	39800		0.0267114		L10	Mono	26.46	3050	3455		0.00231879		L10	Mono	20.44	215000	191500		0.128523		G12	Mono	22.92	13200	13300		13300	0.00892617
		G2	T6	18.48	680000			G2	T6	31.81	93.4					G2	T6	32.81	11.9		E - Extrapolated concentration in standard curve			G2	T6	32.03	84.7					G2	T6	22.73	45700					G2	T6	32.69	18.1
		H2	T6	18.49	676000	678000		H2	T6	31.75	97.4	95.4		0.000140708		H2	T6	31.8	33.1	22.5	E - Extrapolated concentration in standard curve	3.31858e-05		H2	T6	32.47	63.6	74.15		0.000109366		H2	T6	22.93	40000	42850		0.0632006		H2	T6	32.69	18	18.05		18.05	2.66224e-05
		M2	T9	15.54	4490000			M2	T9	28.04	1100					M2	T9	28.18	661					M2	T9	29.59	406					M2	T9	20.74	174000					M2	T9	29	217
		N2	T9	15.58	4370000	4430000		N2	T9	28.78	675	887.5		0.000200339		N2	T9	28.26	624	642.5		0.000145034		N2	T9	29.86	342	374		8.44244e-05		N2	T9	20.83	165000	169500		0.0382619		N2	T9	29.66	140	178.5		178.5	4.02935e-05
		O2	T10	21.04	132000			O2	T10	33.39	32.1					O2	T10	33.31	6.9		E - Extrapolated concentration in standard curve			O2	T10	32.93	47.4					O2	T10	25.65	6380					O2	T10	35.14	3.46		E - Extrapolated concentration in standard curve
		P2	T10	21.17	121000	126500		P2	T10	33.04	40.7	36.4		0.000287747		P2	T10	32.86	11.3	9.1	E - Extrapolated concentration in standard curve	7.19368e-05		P2	T10	33.07	43.1	45.25		0.000357708		P2	T10	25.44	7300	6840		0.0540711		P2	T10	36.89	1.06	2.26	E - Extrapolated concentration in standard curve	2.26
		A11	T13	16.55	2340000			A11	T13	31.69	101					A11	T13	32	27.3		E - Extrapolated concentration in standard curve			A11	T13	33.73	28.2					A11	T13	21.97	76300					B11	T13	32.59	19.3
		B11	T13	16.71	2130000	2235000		B11	T13	31.71	100	100.5		4.49664e-05		B11	T13	32.05	26	26.65	E - Extrapolated concentration in standard curve	1.19239e-05		B11	T13	33	45.3	36.75		1.6443e-05		B11	T13	22.02	73600	74950		0.0335347		A11	T13	34.91	4.03	11.665	E - Extrapolated concentration in standard curve	19.3	8.63535e-06
		C11	T14	15.48	4680000			C11	T14	30.03	299					C11	T14	31.76	34.4		E - Extrapolated concentration in standard curve			C11	T14	32.02	85.2					C11	T14	20.72	177000					D11	T14	33.7	9.1		E - Extrapolated concentration in standard curve
		D11	T14	15.57	4400000	4540000		D11	T14	30.34	244	271.5		5.98018e-05		D11	T14	31.4	48.4	41.4	E - Extrapolated concentration in standard curve	9.11894e-06		D11	T14	32.75	53.2	69.2		1.52423e-05		D11	T14	20.92	155000	166000		0.0365639		C11	T14	34.61	4.94	7.02	E - Extrapolated concentration in standard curve	9.1	2.00441e-06
		K14	T20	16.45	2500000			K14	T20	28.65	737					K14	T20	30.51	108					K14	T20	32.8	51.4					K14	T20	20.64	187000					K11	T20	34.17	6.64		E - Extrapolated concentration in standard curve
		L14	T20	16.54	2370000	2435000		L14	T20 LEER	28.65	737	737		0.000302669		L14	T20	30.99	71.1	89.55	E - Extrapolated concentration in standard curve	3.67762e-05		L14	T20	32.54	60.7	56.05		2.30185e-05		L14	T20	20.78	171000	179000		0.0735113		L11	T20	34.45	5.48	6.06	E - Extrapolated concentration in standard curve	6.06	2.48871e-06
		A12	T26	15.31	5210000			A12	T26	30.72	190					A12	T26	31.85	31.6		E - Extrapolated concentration in standard curve			A12	T26	31.9	91.6					A12	T26	33.64	29
		B12	T26	15.2	5590000	5400000		B12	T26	30.7	193	191.5		3.5463e-05		B12	T26	31.68	37.2	34.4	E - Extrapolated concentration in standard curve	6.37037e-06		B12	T26	31.99	86.5	89.05		1.64907e-05		B12	T26	21.09	138000	138000		0.0255556						#DIV/0!
		K3	T28	19.11	454000			K3	T28	33.01	41.8					K3	T28	31.78	33.8		E - Extrapolated concentration in standard curve			K3	T28	32.69	55.1	große CP Dif				K3	T28	23.31	30800					K3	T28	32.46	21.1
		L3	T28	19.2	428000	441000		L3	T28	32.76	49.6	45.7		0.000103628		L3	T28	31.89	30.4	32.1	E - Extrapolated concentration in standard curve	7.27891e-05		L3	T28	34.01	23.6	39.35		8.9229e-05		L3	T28	23.75	23000	26900		0.0609977		L3	T28	32.86	16.1	18.6		18.6	4.21769e-05
		E12	T37	14.89	6810000			E12	T37	28.31	918					E12	T37	30.52	107					E12	T37	31.45	123					E12	T37	25.12	9100
		F12	T37	15.28	5320000	6065000		F12	T37	28.31	918	918		0.00015136		F12	T37	29.74	207	157		2.58862e-05		F12	T37	31.85	94.7	108.85		1.79472e-05		F12	T37	19.82	325000	325000		0.0535862						#DIV/0!		#DIV/0!	#DIV/0!
		M12	T47	16.25	2840000			M12	T47	29.81	344					M12	T47	29.59	234					M12	T47	31.82	96.8					M12	T47	20.98	148000					D12	T47	37.73	0.601		E - Extrapolated concentration in standard curve
		N12	T47	16.62	2240000	2540000		N12	T47	29.89	327	335.5		0.000132087		N12	T47	29.54	243	238.5		9.38976e-05		N12	T47	32.07	82.3	89.55		3.52559e-05		N12	T47	20.86	161000	154500		0.0608268						0.601
		E6	T48	16.74	2080000			E6	T48	32.41	62.6					E6	T48	31.47	45.5		E - Extrapolated concentration in standard curve			E6	T48	31.88	93					E6	T48	21.98	75600					E6	T48	31.58	38.1
		F6	T48	16.73	2090000	2085000		F6	T48	32.09	77.6	70.1		3.36211e-05		F6	T48	31.65	38.2	41.85	E - Extrapolated concentration in standard curve	2.00719e-05		F6	T48	31.86	94.1	93.55		4.48681e-05		F6	T48	21.93	78500	77050		0.0369544		F6	T48	31.97	29.4	33.75		33.75	1.61871e-05
		I6	T52	17.45	1310000			I6	T52	32.67	52.6					I6	T52	32.38	18.5		E - Extrapolated concentration in standard curve			I6	T52	32.15	77.9					I6	T52	22.46	54800					I6	T52	32.91	15.6
		J6	T52	17.59	1210000	1260000		J6	T52	32.32	66.5	59.55		4.72619e-05		J6	T52	32.27	20.7	19.6	E - Extrapolated concentration in standard curve	1.55556e-05		J6	T52	32.63	57.6	67.75		5.37698e-05		J6	T52	22.57	50900	52850		0.0419444		J6	T52	32.71	17.8	16.7		16.7	1.3254e-05
		O10	T61	16.54	2360000			O10	T61	28.75	686					O10	T61	31.55	42.1		E - Extrapolated concentration in standard curve			O10	T61	31.68	106					O10	T61	21.24	125000					O10	T61	33.58	9.91		E - Extrapolated concentration in standard curve
		P10	T61	16.46	2480000	2420000		P10	T61	29.01	580	633		0.00026157		P10	T61	31.63	39	40.55	E - Extrapolated concentration in standard curve	1.67562e-05		P10	T61	31.45	123	114.5		4.7314e-05		P10	T61	21.25	124000	124500		0.0514463		P10	T61	33.99	7.48	8.695	E - Extrapolated concentration in standard curve	8.695	3.59298e-06
		O7	T67	17.3	1450000			O7	T67	31.55	110					O7	T67	31.18	59.5		E - Extrapolated concentration in standard curve			O7	T67	32.23	74					O7	T67	22.14	67700					O7	T67	31.64	36.7
		P7	T67	17.04	1710000	1580000		P7	T67	31.75	97.4	103.7		6.56329e-05		P7	T67	31.51	43.6	51.55	E - Extrapolated concentration in standard curve	3.26266e-05		P7	T67	31.85	94.6	84.3		5.33544e-05		P7	T67	22.04	72700	70200		0.0444304		P7	T67	32.55	19.8	28.25		28.25	1.78797e-05
		A2	T2	18.18	822000			A2	T2	32.09	77.8					A2	T2	31.07	66		E - Extrapolated concentration in standard curve			A2	T2	32.66	56.3					A2	T2	23.02	37500					B2	T2	31.98	29.2
		B2	T2	18.27	777000	799500		B2	T2	33.45	30.7	54.25		6.78549e-05		B2	T2	31.27	54.8	60.4	E - Extrapolated concentration in standard curve	7.55472e-05		B2	T2	32.78	52.1	54.2		6.77924e-05		B2	T2	23.43	28500	33000		0.0412758			T2	31.97	29.3	29.25		29.25	3.65854e-05
		C2	T3	17.22	1530000			C2	T3	33.48	30.1					C2	T3	32.93	10.5		E - Extrapolated concentration in standard curve			C2	T3	32.76	52.8					C2	T3	23.14	34500					C2	T3	35.25	3.2		E - Extrapolated concentration in standard curve
		D2	T3	17.14	1610000	1570000		D2	T3	33.69	25.8	27.95		1.78025e-05		D2	T3	32.31	19.8	15.15	E - Extrapolated concentration in standard curve	9.64968e-06		D2	T3	32.85	49.7	51.25		3.26433e-05		D2	T3	23.16	34200	34350		0.021879		D2	T3	34.08	7.06	5.13	E - Extrapolated concentration in standard curve	5.13
		E2	T4	17.03	1720000			E2	T4	31.55	111					E2	T4	31.2	58.8		E - Extrapolated concentration in standard curve			E2	T4	31.9	92					E2	T4	22.27	62200					E2	T4	32.21	24.9
		F2	T4	17.02	1730000	1725000		F2	T4	31.96	84.9	97.95		5.67826e-05		F2	T4	31.25	55.7	57.25	E - Extrapolated concentration in standard curve	3.31884e-05		F2	T4	32.19	76.4	84.2		4.88116e-05		F2	T4	22.33	59600	60900		0.0353043		F2	T4	31.93	30.1	27.5		27.5	1.5942e-05
		I2	T7	20.59	175000			I2	T7	35	10		> - Late Cp call (last five cycles) has higher uncertainty			I2	T7	32.81	11.8		E - Extrapolated concentration in standard curve			I2	T7	32.34	69					I2	T7	24.69	12200					I2	T7	33.81	8.44		E - Extrapolated concentration in standard curve
		J2	T7	20.56	179000	177000		J2	T7	35	10	10	> - Late Cp call (last five cycles) has higher uncertainty	5.64972e-05		J2	T7	33.1	8.67	10.235	E - Extrapolated concentration in standard curve	5.78249e-05		J2	T7	32.77	52.5	60.75		0.00034322		J2	T7	24.7	12100	12150		0.0686441		J2	T7	34.31	6.05	7.245	E - Extrapolated concentration in standard curve	7.245	4.09322e-05
		K2	T8	18.34	744000			K2	T8	31.48	116					K2	T8	31.59	40.6		E - Extrapolated concentration in standard curve			K2	T8	32.1	80.7					K2	T8	20.83	164000					K2	T8	32.47	20.9
		L2	T8	18.53	658000	701000		L2	T8	31.5	115	115.5		0.000164765		L2	T8	31.75	34.9	37.75	E - Extrapolated concentration in standard curve	5.38516e-05		L2	T8	32.5	62.5	71.6		0.00010214		L2	T8	21.23	125000	144500		0.206134		L2	T8	34.48	5.4	13.15	E - Extrapolated concentration in standard curve	20.9	2.98146e-05
		G11	T17	14.86	6930000			G11	T17	30.98	161					G11	T17	31.8	33.1		E - Extrapolated concentration in standard curve			G11	T17	32.05	83.4					G11	T17	27.97	1320					G11	T17	36.93	1.03		E - Extrapolated concentration in standard curve
		H11	T17	14.79	7290000	7110000		H11	T17	30.63	202	181.5		2.55274e-05		H11	T17	31.77	34	33.55	E - Extrapolated concentration in standard curve	4.71871e-06		H11	T17	31.71	104	93.7		1.31786e-05		H11	T17	20.99	148000	148000		0.0208158						1.03		1.03
		K11	T19	15.32	5180000			K11	T19	30.53	215					K11	T19	31.13	62.3		E - Extrapolated concentration in standard curve			K11	T19	32.02	85.1					K11	T19	31.32	138
		L11	T19	15.27	5350000	5265000		L11	T19	30.77	185	200		3.79867e-05		L11	T19	31.51	43.9	53.1	E - Extrapolated concentration in standard curve	1.00855e-05		L11	T19	31.96	88.5	86.8		1.64862e-05		L11	T19	20.64	187000	187000		0.0355176		A2				#DIV/0!
		E3	T21	18.5	672000			E3	T21	30.44	228					E3	T21	31.55	42		E - Extrapolated concentration in standard curve			E3	T21	31.8	97.6					E3	T21	23.01	37800					E3	T21	32.22	24.7
		F3	T21	18.56	647000	659500		F3	T21	30.68	196	212		0.000321456		F3	T21	31.56	41.5	41.75	E - Extrapolated concentration in standard curve	6.33055e-05		F3	T21	32.65	56.6	77.1		0.000116907		F3	T21	23.34	30300	34050		0.05163		F3	T21	32.94	15.3	20		20	3.0326e-05
		G3	T22	16.56	2330000			G3	T22	30.2	266					G3	T22	30.64	96.6		E - Extrapolated concentration in standard curve			G3	T22	25.46	5830					G3	T22	20.87	160000					G3	T22	31.68	35.8
		H3	T22	16.54	2370000	2350000		H3	T22	30.77	185	225.5		9.59574e-05		H3	T22	30.85	80.2	88.4	E - Extrapolated concentration in standard curve	3.7617e-05		H3	T22	25.84	4560	5195		0.00221064		H3	T22	20.99	147000	153500		0.0653191		H3	T22	32.03	28.2	32		32	1.3617e-05
		O11	T25	25.63	6460			O11	T25	35	10		> - Late Cp call (last five cycles) has higher uncertainty			O11	T25	34.29	2.27		E - Extrapolated concentration in standard curve			O11	T25	34.64	15.7	große CP Dif				O11	T25	41	0.202
		P11	T25	25.77	5910	6185		P11	T25	35	10	10	> - Late Cp call (last five cycles) has higher uncertainty	0.00161681		P11	T25	35	0.963	1.6165	>, E - Late Cp call (last five cycles) has higher uncertainty, Extrapolated concentration in standard curve	0.000261358	Excluded	P11	T25	38.36	1.43	8.565		0.0013848		P11	T25	41	0.202	0.202								#DIV/0!
		E4	T33	17.94	962000			E4	T33	29.01	582					E4	T33	29.88	185					E4	T33	32.2	75.6					E4	T33	22.14	67900					E4	T33	31.92	30.4
		F4	T33	17.9	984000	973000		F4	T33	29.5	423	502.5		0.000516444		F4	T33	30.06	159	172		0.000176773		F4	T33	32.1	80.6	78.1		8.02672e-05		F4	T33	22.23	64000	65950		0.0677801		F4	T33	31.66	36.3	33.35		33.35	3.42754e-05
		G4	T34	17.63	1170000			G4	T34	31.96	84.8					G4	T34	32.04	26		E - Extrapolated concentration in standard curve			G4	T34	32.7	54.8					G4	T34	21.86	82200					G4	T34	31.2	49.3
		H4	T34	17.65	1160000	1165000		H4	T34	32.2	72.3	78.55		6.74249e-05		H4	T34	31.78	33.9	29.95	E - Extrapolated concentration in standard curve	2.57082e-05		H4	T34	32.51	62	58.4		5.01288e-05		H4	T34	22.04	72800	77500		0.0665236		H4	T34	33.2	12.8	31.05		31.05	2.66524e-05
		I4	T35	17.79	1060000			I4	T35	30.7	193					I4	T35	32.08	25		E - Extrapolated concentration in standard curve			I4	T35	32.29	71.4					I4	T35	22.31	60500					I4	T35	32.19	25.3
		J4	T35	17.64	1170000	1115000		J4	T35	30.78	183	188		0.00016861		J4	T35	32.89	10.9	17.95	E - Extrapolated concentration in standard curve	1.60987e-05		J4	T35	33.44	34.1	52.75		4.73094e-05		J4	T35	22.13	68300	64400		0.0577578		J4	T35	33.29	12	18.65		18.65	1.67265e-05
		K4	T36	14.89	6820000			K4	T36	29.1	547					K4	T36	29.83	192					K4	T36	29.49	435					K4	T36	19.22	486000					K4	T36	29.94	115
		L4	T36	15.08	6020000	6420000		L4	T36	28.86	642	594.5		9.26012e-05		L4	T36	29.66	220	206		3.20872e-05		L4	T36	29.46	442	438.5		6.83022e-05		L4	T36	19.69	355000	420500		0.0654984		L4	T36	30.96	58	86.5		86.5	1.34735e-05
		O4	T39	17.27	1480000			O4	T39	32.22	71.3		große CP Dif			O4	T39	29.53	245					O4	T39	31.48	120					O4	T39	21.11	136000					O4	T39	29.89	119
		P4	T39	17.23	1520000	1500000		P4	T39	35	10	71.3	> - Late Cp call (last five cycles) has higher uncertainty	4.75333e-05		P4	T39	29.5	250	247.5		0.000165		P4	T39	31.91	91.2	105.6		7.04e-05		P4	T39	20.93	154000	145000		0.0966667		P4	T39	31.27	46.9	82.95		82.95	5.53e-05
		G12	T43	16.19	2950000			G12	T43	29.87	333					G12	T43	32.79	12.1		E - Extrapolated concentration in standard curve			G12	T43	33.12	42					G12	T43	19.94	300000					C12	T43	39.15	0.231		E - Extrapolated concentration in standard curve
		H12	T43	16.49	2440000	2695000		H12	T43	30.23	261	297		0.000110204		H12	T43	32.83	11.7	11.9	E - Extrapolated concentration in standard curve	4.41558e-06		H12	T43	32.84	50.2	46.1		1.71058e-05		H12	T43	19.9	307000	303500		0.112616						0.231
		I12	T45	16.12	3100000			I12	T45	31.67	102					I12	T45	31.26	55.5		E - Extrapolated concentration in standard curve			I12	T45	31.14	150					I12	T45	20.78	170000
		J12	T45	16.45	2510000	2805000		J12	T45	31.24	135	118.5		4.2246e-05		J12	T45	31.85	31.5	43.5	E - Extrapolated concentration in standard curve	1.5508e-05		J12	T45	31.17	147	148.5		5.29412e-05		J12	T45	20.92	155000	162500		0.0579323						#DIV/0!
		K12	T46	15.46	4730000			K12	T46	29.59	397					K12	T46	30.59	101					K12	T46	31.17	147					K12	T46	21.36	115000
		L12	T46	15.53	4530000	4630000		L12	T46	29.81	344	370.5		8.00216e-05		L12	T46	30.76	87.3	94.15	E - Extrapolated concentration in standard curve	2.03348e-05		L12	T46	31.7	105	126		2.72138e-05		L12	T46	21.45	108000	111500		0.0240821						#DIV/0!
		G6	T51	17.61	1190000			G6	T51	32.02	81.4					G6	T51	31.55	42.2		E - Extrapolated concentration in standard curve			G6	T51	32.02	85.1					G6	T51	22.21	64800					G6	T51	33.13	13.4
		H6	T51	17.63	1180000	1185000		H6	T51	32.05	79.6	80.5		6.79325e-05		H6	T51	32.3	20.2	31.2	E - Extrapolated concentration in standard curve	2.63291e-05		H6	T51	32.11	80.2	82.65		6.97468e-05		H6	T51	22.23	64000	64400		0.054346		H6	T51	32.9	15.7	14.55		14.55	1.22785e-05
		K7	T64	16.13	3070000			K7	T64	29.62	391					K7	T64	29.74	206					K7	T64	30.31	256					K7	T64	20.76	172000					K7	T64	29.76	131
		L7	T64	16.1	3130000	3100000		L7	T64	29.51	419	405		0.000130645		L7	T64	30.34	126	166		5.35484e-05		L7	T64	30.19	277	266.5		8.59677e-05		L7	T64	20.8	168000	170000		0.0548387		L7	T64	30.3	90.8	110.9		110.9	3.57742e-05
		M7	T65	16.83	1970000			M7	T65	31.04	154					M7	T65	31.64	38.6		E - Extrapolated concentration in standard curve			M7	T65	31.73	102					M7	T65	22.21	64800					M7	T65	32.35	22.8
		N7	T65	16.71	2120000	2045000		N7	T65	30.9	169	161.5		7.89731e-05		N7	T65	31.73	35.5	37.05	E - Extrapolated concentration in standard curve	1.81174e-05		N7	T65	32.47	63.5	82.75		4.04645e-05		N7	T65	22	74800	69800		0.034132		N7	T65	32.26	24.2	23.5		23.5	1.14914e-05
		I11	T18	15.66	4150000			I11	T18	31.74	97.5					I11	T18	31.01	69.9		E - Extrapolated concentration in standard curve			I11	T18	32.21	75					I11	T18	21.73	89400					F11	T18	32.79	16.8
		J11	T18	15.8	3800000	3975000		J11	T18	31.54	111	104.25		2.62264e-05		J11	T18	31.7	36.5	53.2	E - Extrapolated concentration in standard curve	1.33836e-05		J11	T18	32.8	51.5	63.25		1.59119e-05		J11	T18	21.51	104000	96700		0.024327						16.8		16.8	4.22642e-06
		M6	T54	16.28	2800000			M6	T54	30.16	275					M6	T54	29.89	183					M6	T54	31.89	92.6					M6	T54	21.82	84200					M6	T54	32.25	24.4
		N6	T54	16.6	2270000	2535000		N6	T54	30.87	173	224		8.83629e-05		N6	T54	30.61	99.3	141.15	E - Extrapolated concentration in standard curve	5.56805e-05		N6	T54	31.75	101	96.8		3.81854e-05		N6	T54	21.85	82700	83450		0.0329191		N6	T54	32.37	22.5	23.45		23.45	9.25049e-06
		O6	T55	17.44	1330000			O6	T55	31.77	96					O6	T55	31.07	65.9		E - Extrapolated concentration in standard curve			O6	T55	31.07	157					O6	T55	22.44	55600					O6	T55	31.06	54.4
		P6	T55	17.47	1300000	1315000		P6	T55	31.43	120	108		8.21293e-05		P6	T55	30.8	84	74.95	E - Extrapolated concentration in standard curve	5.69962e-05		P6	T55	30.85	180	168.5		0.000128137		P6	T55	22.44	55400	55500		0.0422053		P6	T55	31.54	39.2	46.8		46.8	3.55894e-05
		A7	T57	18.13	850000			A7	T57	31.68	102					A7	T57	31.55	42.2		E - Extrapolated concentration in standard curve			A7	T57	32.05	83.2					A7	T57	22.67	47500					A7	T57	31.88	31.2
		B7	T57	18.22	803000	826500		B7	T57	31.94	85.5	93.75		0.00011343		B7	T57	31.89	30.3	36.25	E - Extrapolated concentration in standard curve	4.38596e-05		B7	T57	32.27	72.1	77.65		9.39504e-05		B7	T57	22.16	66900	57200		0.0692075		B7	T57	32.14	26.1	28.65		28.65	3.46642e-05
		A8	T68	15.86	3650000			A8	T68	30.22	264					A8	T68	30.97	72		E - Extrapolated concentration in standard curve			A8	T68	31.07	157					A8	T68	21.14	134000					A8	T68	31.37	44
		B8	T68	16.09	3160000	3405000		B8	T68	30.9	169	216.5		6.3583e-05		B8	T68	31.09	64.8	68.4	E - Extrapolated concentration in standard curve	2.00881e-05		B8	T68	31.08	156	156.5		4.59618e-05		B8	T68	21.26	123000	128500		0.0377386		B8	T68	31.67	36	40		40	1.17474e-05
	B-Actin nach Name						TLR2 nach Name										TLR4 nach Name									TLR9 nach Name
		CP	Conc	mittl. Conc				CP	Conc	mittl. Conc		TLR2/B-Actin					CP	Conc	mittl. Conc		TLR4/B-Actin					CP	Conc	mittl. Conc		TLR9/B-Actin
	T12	21.75	83200			A3	T12	35	10		> - Late Cp call (last five cycles) has higher uncertainty				technischer defekt	T12	33.8	4.02		E - Extrapolated concentration in standard curve					T12	32.89	48.6
	T12	21.78	81500	82350		B3	T12	33.67	26.2	18.1		0.000219794				T12	34.22	2.48	3.25	E - Extrapolated concentration in standard curve	3.94657e-05		3.94657e-05		T12	33.07	43.3	45.95		0.000557984
	T15	17.73	1100000			C3	T15	32.35	65.4		große CP Dif					T15	35	0.963		>, E - Late Cp call (last five cycles) has higher uncertainty, Extrapolated concentration in standard curve					T15	32.88	48.8
	T15	17.6	1200000	1150000		D3	T15	34.49	14.6	40		3.47826e-05	3.47826e-05			T15	32.69	13.4	7.1815	E - Extrapolated concentration in standard curve	6.24478e-06				T15	33.21	39.4	44.1		3.83478e-05
	T23	18.61	625000			M11	T23	30.86	174							T23	31.77	34		E - Extrapolated concentration in standard curve					T23	28.98	601
	T23	18.47	682000	653500		N11	T23	30.99	160	167		0.000255547		Tumor		T23	32.29	20.3	27.15	E - Extrapolated concentration in standard curve	4.15455e-05				T23	28.84	658	629.5		0.000963275
	T24	19.71	309000			I3	T24	34.49	14.6							T24	32.82	11.8		E - Extrapolated concentration in standard curve					T24	32.79	51.9
	T24	19.65	321000	315000		J3	T24	35	10	12.3	> - Late Cp call (last five cycles) has higher uncertainty	3.90476e-05	3.90476e-05			T24	35	0.963	6.3815	>, E - Late Cp call (last five cycles) has higher uncertainty, Extrapolated concentration in standard curve	2.02587e-05				T24	32.66	56.3	54.1		0.000171746
	T27	16.15	3040000			C12	T27	31.66	103							T27	32.82	11.7		E - Extrapolated concentration in standard curve					T27	32.71	54.7
	T27	16.32	2720000	2880000		D12	T27	31.68	102	102.5		3.55903e-05	3.55903e-05			T27	32.69	13.4	12.55	E - Extrapolated concentration in standard curve	4.35764e-06		4.35764e-06		T27	32.1	80.9	67.8		2.35417e-05
	T29	17.53	1250000			M3	T29	31.65	104							T29	31.59	40.6		E - Extrapolated concentration in standard curve					T29	31.72	103
	T29	17.62	1180000	1215000		N3	T29	31.09	149	126.5		0.000104115		Tumor		T29	31.18	59.9	50.25	E - Extrapolated concentration in standard curve	4.1358e-05				T29	32.03	84.3	93.65		7.70782e-05
	T30	16.57	2330000			O3	T30	31.2	139							T30	31.02	69.4		E - Extrapolated concentration in standard curve					T30	31.74	102
	T30	16.63	2240000	2285000		P3	T30	31.43	120	129.5		5.6674e-05	5.6674e-05			T30	31.18	59.8	64.6	E - Extrapolated concentration in standard curve	2.82713e-05		2.82713e-05		T30	31.28	137	119.5		5.22976e-05
	T31	19.75	300000			A4	T31	30.91	168							T31	32.26	21		E - Extrapolated concentration in standard curve					T31	32.96	46.4
	T31	19.85	282000	291000		B4	T31	31.01	157	162.5		0.000558419		Tumor		T31	33.36	6.57	13.785	E - Extrapolated concentration in standard curve	4.73711e-05				T31	32.88	49	47.7		0.000163918
	T32	18.63	618000			C4	T32	30.89	170							T32	31.11	63.5		E - Extrapolated concentration in standard curve					T32	32.71	54.5
	T32	18.64	615000	616500		D4	T32	31.06	153	161.5		0.000261963			krank (Schlaganfall in Anamnese)	T32	31.62	39.2	51.35	E - Extrapolated concentration in standard curve	8.32928e-05				T32	33.01	45	49.75		8.06975e-05
	T38	16.17	3010000			M4	T38	32.13	75.5							T38	30.75	87.9		E - Extrapolated concentration in standard curve					T38	32.5	62.4
	T38	16.44	2510000	2760000		N4	T38	32.72	51	63.25		2.29167e-05		Tumor	krank: erhöhtes CRP, erhöhte Leukos,Diabetes	T38	30.85	80.3	84.1	E - Extrapolated concentration in standard curve	3.0471e-05				T38	31.82	96.9	79.65		2.88587e-05
	T40	19.03	478000			A6	T40	32.21	71.9							T40	31.91	29.6		E - Extrapolated concentration in standard curve					T40	32.66	56.2
	T40	19.25	415000	446500		B6	T40	33.01	41.7	56.8		0.000127212			krank: erhöhtes CRp, erhöhte Glukose, erhöhte Leberwerte, fragliche Raumforderung, Herzversagen,	T40	32.02	26.7	28.15	E - Extrapolated concentration in standard curve	6.30459e-05				T40	32.57	59.8	58		0.000129899
	T41	16.36	2660000			C6	T41	33.31	33.9							T41	31.54	42.6		E - Extrapolated concentration in standard curve					T41	31.63	110
	T41	16.58	2310000	2485000		D6	T41	32.12	76.2	55.05		2.21529e-05	2.21529e-05			T41	31.51	43.8	43.2	E - Extrapolated concentration in standard curve	1.73843e-05		1.73843e-05		T41	31.7	104	107		4.30584e-05
	T53	17.01	1740000			K6	T53	31.93	86.2							T53	30.81	83.6		E - Extrapolated concentration in standard curve					T53	31.98	87
	T53	17.26	1490000	1615000		L6	T53	32.33	66.2	76.2		4.71827e-05	4.71827e-05			T53	31.08	65.7	74.65	E - Extrapolated concentration in standard curve	4.62229e-05		4.62229e-05		T53	31.85	95.1	91.05		5.63777e-05
	T56	17.48	1290000			M10	T56	32.24	70.2							T56	31.86	31.2		E - Extrapolated concentration in standard curve					T56	32.71	54.4
	T56	17.6	1200000	1245000		N10	T56	32.77	49.1	59.65		4.79116e-05	4.79116e-05			T56	31.76	34.4	32.8	E - Extrapolated concentration in standard curve	2.63454e-05		2.63454e-05		T56	32.43	65.1	59.75		4.7992e-05
	T58	16.88	1910000			M14	T58	31.51	114							T58	31.73	35.4		E - Extrapolated concentration in standard curve					T58	32.59	58.7
	T58	16.93	1850000	1880000		N14	T58 LEER			57		3.03191e-05			krank: COPD, 1WUR, Raumforderung	T58	31.81	32.9	34.15	E - Extrapolated concentration in standard curve	1.81649e-05				T58	31.66	107	82.85		4.40691e-05
	T59	17.17	1580000			C7	T59	31.12	147							T59	29.6	232							T59	31.76	101
	T59	17.21	1530000	1555000		D7	T59	31.51	114	130.5		8.39228e-05	8.39228e-05			T59	29.95	174	203		0.000130547		0.000130547		T59	31.88	93.3	97.15		6.24759e-05
	T60	16.57	2310000			E7	T60	31.42	121							T60	30.35	125							T60	32.15	78.2
	T60	16.48	2460000	2385000		F7	T60	31.63	105	113		4.73795e-05	4.73795e-05			T60	30.43	116	120.5		5.05241e-05		5.05241e-05		T60	32.05	83.3	80.75		3.38574e-05
	T62	19.17	437000			G7	T62	35	10		> - Late Cp call (last five cycles) has higher uncertainty					T62	32.28	20.5		E - Extrapolated concentration in standard curve					T62	33.81	26.9
	T62	19.18	435000	436000		H7	T62	35	10	10	> - Late Cp call (last five cycles) has higher uncertainty	2.29358e-05				T62	32.38	18.5	19.5	E - Extrapolated concentration in standard curve	4.47248e-05		4.47248e-05		T62	33.56	31.5	29.2		6.69725e-05
	T63	16.97	1790000			I7	T63	30.95	164							T63	30.07	158							T63	31.04	160
	T63	17.07	1680000	1735000		J7	T63	31.05	154	159		9.16427e-05	9.16427e-05			T63	30.16	147	152.5		8.78963e-05		8.78963e-05		T63	31.62	110	135		7.78098e-05
	T66	15.72	4000000			A14	T66	31.61	106							T66	30.74	89.2		E - Extrapolated concentration in standard curve					T66	32.17	77.4
	T66	15.77	3870000	3935000		B14	T66 LEER			53		1.34689e-05	1.34689e-05			T66	31.41	47.9	68.55	E - Extrapolated concentration in standard curve	1.74206e-05		1.74206e-05		T66	32.69	55.4	66.4		1.68742e-05
	T69	16.33	2710000			C8	T69	31.19	140							T69	31.23	56.9		E - Extrapolated concentration in standard curve					T69	31.61	110
	T69	16.54	2370000	2540000		D8	T69	31.83	92.4	116.2		4.5748e-05	4.5748e-05			T69	31.27	54.8	55.85	E - Extrapolated concentration in standard curve	2.19882e-05		2.19882e-05		T69	31.13	151	130.5		5.1378e-05
	T70	16.69	2140000			E8	T70	31.1	148							T70	31.46	46		E - Extrapolated concentration in standard curve					T70	31.2	144
	T70	16.75	2070000	2105000		F8	T70	31.58	108	128		6.08076e-05	6.08076e-05			T70	31.11	63.4	54.7	E - Extrapolated concentration in standard curve	2.59857e-05		2.59857e-05		T70	31.62	110	127		6.03325e-05
