# Supplementary material for: Inflammation in acute coronary syndrome: Expression of TLR2 mRNA is increased in platelets of patients with ACS
Source: PLoS One. 2019 Oct 23;14(10):e0224181. doi: 10.1371/journal.pone.0224181 (PMC6808418; doi:10.1371/journal.pone.0224181)
Supplement: S4 Table — (XLSX) [file pone.0224181.s004.xlsx]

## Sheet: Blatt1
Non CAD ng/ml	NSTEMI ng/ml	STEMI ng/ml
0.358	1.545	0.054
0.179	1.383	0.412
1.6	0.661	0.378
0.015	0.248	0.99
0.049	0.553	0.056
0.115	0.292
0.135	0.428
0.247	0.142
0.035	1.419
0.181	0.801
0.437	0.31
0.257	0.624
0.339
2.146
0.21
1.724
0.049
1.207
0.395
1.722
